# Supplementary material for: Antibacterial Components and Modes of the Methanol-Phase Extract from Commelina communis Linn
Source: Plants (Basel). 2023 Feb 16;12(4):890. doi: 10.3390/plants12040890 (PMC9966474; doi:10.3390/plants12040890)
Supplement: Supplementary file 1 [file plants-12-00890-s001.zip]

Archive with 1 entries (1 files):
- plants-2155032-supplementary.pdf
